# Supplementary material for: Novel Approaches to In-Situ ATR-FTIR Spectroscopy and Spectroscopic Imaging for Real-Time Simultaneous Monitoring Curing Reaction and Diffusion of the Curing Agent at Rubber Nanocomposite Surface
Source: Polymers (Basel). 2021 Aug 27;13(17):2879. doi: 10.3390/polym13172879 (PMC8433895; doi:10.3390/polym13172879)
Supplement: Supplementary file 1 [file polymers-13-02879-s001.zip]

Archive with 1 entries (1 files):
- polymers-1355624-supplementary.pdf
